# Supplementary material for: Blackcurrant Alleviates Dextran Sulfate Sodium (DSS)-Induced Colitis in Mice
Source: Foods. 2023 Mar 2;12(5):1073. doi: 10.3390/foods12051073 (PMC10000425; doi:10.3390/foods12051073)
Supplement: Supplementary file 1 [file foods-12-01073-s001.zip]

Archive with 1 entries (1 files):
- foods-2226735-supplementary.pdf
